# Supplementary material for: Solid-state fermentation by Aspergillus niger and Trichoderma koningii improves the quality of tea dregs for use as feed additives
Source: PLoS One. 2021 Nov 12;16(11):e0260045. doi: 10.1371/journal.pone.0260045 (PMC8589212; doi:10.1371/journal.pone.0260045)
Supplement: S1 Dataset — (XLSX) [file pone.0260045.s004.xlsx]

## Sheet: Odor scores
Group	Odor scores
Control	2
Control	2
Control	2.5
Control	3
Control	2.5
Control	2.5
Control	2
Control	2.5
T.koningii	5
T.koningii	5
T.koningii	4.5
T.koningii	4.5
T.koningii	4.5
T.koningii	3.5
T.koningii	4
T.koningii	4
A.niger	4.5
A.niger	4
A.niger	3
A.niger	4.5
A.niger	4
A.niger	4
A.niger	4.5
A.niger	5

## Sheet: Proximate components
(g/kg)
Group	DM	CP	EE	CF	NDF	ADF	Ash	Carbohydrate
Control	396.3	231.39	29.79	179.25	441.44	248.02	32.65	706.17
Control	395.36	234.56	28.04	184.74	443.54	239.22	32.05	705.85
Control	388.24	226.97	29.56	179.68	438.5	246.46	31.48	711.99
Control	391.17	236.36	22.07	184.73	443.53	246.41	31.62	709.95
Control	389.15	225.36	34.31	178.97	428.3	230.83	32.11	708.22
Control	388.25	230.19	28.46	186.63	435.25	241.25	31.86	709.49
T.koningii	340.36	265.94	34.58	225.86	501.08	296.53	38.43	661.05
T.koningii	345.9	259.91	33	217.92	478.16	286.94	37.75	669.34
T.koningii	352.62	265.01	26.94	227.58	497.22	295.39	38.04	670.01
T.koningii	340.94	264.86	27.93	221.91	490.5	293.92	38.2	669.01
T.koningii	336.11	269.99	38.47	224.41	506.42	302.46	37.95	653.59
T.koningii	350	263.7	29.16	219.44	482.71	292.85	36.88	670.26
A.niger	294.34	305.63	29.67	220.63	466.67	268.26	41.44	623.26
A.niger	305.28	303.95	40.13	188.24	461.01	272.75	41.36	614.56
A.niger	289.2	310.32	34.45	199.52	455.49	266.42	40.38	613.45
A.niger	294.38	312.16	29.44	189.2	465.89	269.12	41.2	617.2
A.niger	294.7	307.8	31.79	191.33	458.16	262.45	42.03	618.38
A.niger	306.39	304.5	31.29	194.68	469.79	270.2	41.54	622.67

## Sheet: Minerals
(mg/kg)
Group	Calcium	Phosphate	Potassium	Magnesium	Manganese	Iron	Zinc	Copper	Sodium
Control	5435	6158	4000	1620	970	420	26	10	ND
Control	5223	6065	3900	1600	970	420	26	10	ND
Control	5329	6111	3950	1580	980	450	27	11	ND
Control	5333	6019	3975	1640	968	426	28	9	ND
Control	5360	5980	4100	1592	978	449	25	11	ND
Control	5320	6004	3887	1628	959	419	25	10	ND
T.koningii	6151	6576	4900	2100	1200	466	32	14	ND
T.koningii	6424	6807	4890	2150	1200	460	32	13	ND
T.koningii	6500	6700	4950	2000	1200	458	33	15	ND
T.koningii	6387	6679	5010	1950	1180	465	31	13	ND
T.koningii	6356	6650	5000	2106	1210	470	32	13	ND
T.koningii	6450	6782	4893	1984	1167	480	31	14	ND
A.niger	6971	7045	5350	2180	1273	560	34	15	ND
A.niger	6900	7000	5450	2206	1350	570	33	16	ND
A.niger	6800	6800	5400	2250	1320	580	35	15	ND
A.niger	6750	6942	5205	2160	1284	554	33	14	ND
A.niger	6846	6878	5300	2183	1259	577	32	15	ND
A.niger	6738	6900	5288	2175	1380	549	35	14	ND

## Sheet: Bioactive substances
Group	Reducing sugar (g/kg DM)	Total polyphenols (gGAE/100g DM)	Total flavonoid (gRE/100g DM)	Theasaponins (mg/100g DM)	Caffeine (mg/100g DM)
Control	7.84	10.38	6	286.01	122.6
Control	7.66	9.49	6.21	278.89	127.39
Control	7.04	10.27	6.61	245.49	122.48
Control	7.08	10.36	6.41	246.91	124.18
Control	7.23	10.14	6.53	265.92	121.34
Control	7.56	10.2	6.24	262.76	126.98
T.koningii	17.83	9.94	6.05	223.79	144.35
T.koningii	17.44	9.69	6.49	224.17	140.85
T.koningii	18.67	9.77	5.36	221.38	146.34
T.koningii	17.87	9.7	5.57	215.22	153.34
T.koningii	17.62	10.6	5.66	220	143.66
T.koningii	18.35	9.64	5.79	223.01	148.78
A.niger	14.03	12.68	12.56	292.7	ND
A.niger	14.16	12.28	13.16	286.69	ND
A.niger	14.24	13.75	12.08	266.17	ND
A.niger	14.3	14.06	13.47	320.94	ND
A.niger	14.3	12.9	12.8	292.72	ND
A.niger	15.6	13.25	13.04	290.54	ND

## Sheet: Feeding value
Group	TDN	DDM	DMI	RFV	RFQ
Control	63.7413	69.5792	2.71838	146.622	140.872
Control	64.4026	70.2648	2.70551	147.366	141.66
Control	63.8585	69.7008	2.7366	147.863	142.078
Control	63.8623	69.7047	2.70557	146.194	140.475
Control	65.0331	70.9183	2.80177	154.029	148.137
Control	64.2501	70.1066	2.75704	149.834	144.016
T.koningii	60.0958	65.8003	2.39483	122.155	117.007
T.koningii	60.8165	66.5474	2.50962	129.464	124.086
T.koningii	60.1814	65.8891	2.41342	123.27	118.084
T.koningii	60.2919	66.0036	2.44648	125.176	119.921
T.koningii	59.6501	65.3384	2.36957	120.019	114.915
T.koningii	60.3723	66.087	2.48596	127.357	122.019
A.niger	62.2203	68.0025	2.57141	135.552	130.076
A.niger	61.8828	67.6528	2.60298	136.511	130.959
A.niger	62.3585	68.1459	2.63453	139.172	133.565
A.niger	62.1556	67.9356	2.57572	135.645	130.159
A.niger	62.6569	68.4551	2.61917	138.989	133.422
A.niger	62.0745	67.8514	2.55433	134.353	128.91

## Sheet: Antioxidant activity
(%)
	Ethanol extract			Methanol extract			Water extract				VC（2 mg/ml）
Group	ABTS+	DPPH	•OH	ABTS+	DPPH	•OH	ABTS+	DPPH	•OH		ABTS+	DPPH	•OH
Control	86.49	60.9	33.07	80.72	86.59	19.77	71.35	71.2	21.56		90.07	88.39	78.09
Control	86.45	63.22	38.54	79.67	84.71	14.08	72.41	84.21	20.17		90.63	88.02	77.87
Control	86.62	67.15	29.74	78.87	85.28	19.25	71.77	74.67	19.79		90.38	88.17	74.36
Control	87.31	65.51	39.38	79.75	84.04	18.2	70.99	62.84	20.23
Control	86.67	64.2	36.12	80.66	85	17.58	71.72	70	19.64
Control	86.76	64.04	35.38	78.85	84.56	19.56	70.88	69.56	18.94
T.koningii	86.61	87.28	34.43	79.09	82.65	27.55	67.89	93.09	29.56
T.koningii	87.24	74.12	33.67	82.6	81.13	23.5	70.52	89.2	29.45
T.koningii	87.15	84.26	32.15	81.59	80.26	24.26	70.66	86.21	27.23
T.koningii	86.36	84.21	40.03	82.96	86.38	24.36	69.27	69.18	28.23
T.koningii	86.43	81.92	35.66	82.14	84.65	24.49	70	85.2	30.65
T.koningii	87.29	83.04	36.03	81.46	85.15	25.35	68.24	83.16	26.43
A.niger	89.14	77.57	54.73	87.91	80.2	41.99	69.25	74.83	84.63
A.niger	86.63	77.68	54.72	87.4	85.41	44.87	69.38	60.74	69.08
A.niger	86.27	91.88	67.7	86.33	82.58	46.38	66.46	86.07	74.77
A.niger	87.89	77.21	61.74	85.71	88.81	43.46	71.04	88.73	75.33
A.niger	88	81.1	60.05	87.3	83.26	43.2	70.75	80.65	74.52
A.niger	86.93	79.89	58.41	86.08	85	44.22	67.38	77.76	77.68

## Sheet: Free amino acids
(mg/100 g)
	EAA										NEAA
Group		Isoleucine	Leucine	Methionine	Lysine	Histidine	Arginine	Valine	Phenylalanine	Threonine		Aspartate	AspNH2	Serine	Glutamate	GluNH2	Glycine	Alanine	Cystine	Tyrosine	Proline	Ornithine	Cystathionine	Taurine	γ-aminobutyric acid	TEAA	TNEAA	TAA	Total branched chain amino acids	Total aromatic amino acids	Total non protein amino acids
Control			64.043		152.316		105.944	46.138	31.257	32.796		154.943	10.17	54.573	138.357		12.384	127.647		44.258		7.058	44.831	34.386	73.409	432.494	702.016	1134.51	110.181	75.515	159.684
Control			63.8		149	17.65	108.54	45.61	30.24	33.46		154.65	11.35	50.65	129		13.64	127.54		45.64	25.14	7.36	43.39	35.64	72.15	448.3	716.15	1164.45	109.41	75.88	158.54
Control			62.5		148.002	16.81	109.4	44.68	29	32.14		152.54	10.38	48.78	120		12.54	125.42		46.21	26.9	6.95	42.65	34.1	71.66	442.532	698.13	1140.66	107.18	75.21	155.36
Control			62.584		146.053		106.956	42.559	27.721	33.786		149.554	12.048	41.047	132.349		12.648	123.607		40.226	27.563	8.127	41.156	34.43	73.996	419.659	696.751	1116.41	105.143	67.947	157.709
Control			64.789		147.206	18.301	110.256	43.737	29.91	33.379		154.683	10.896	53.187	115.113		13.727	129.669		48.036	26.54	6.55	44.141	36.113	73.555	447.578	842.279	1289.86	108.526	77.946	160.359
Control			65		148.67		106.56	44.82	28.54	33.69		153.84	12.35	47.643	135		12.51	127.02		43.54		7.95	44.37	34.68	74.65	427.28	693.553	1120.83	109.82	72.08	161.65
T.koningii		10.64	28.34	11.344	145.34	71.64	349	32.65	20.16	61.82		124.46	64.61	116.54	881.24	72.32	5.21	81.49	12.85	26.38		8.35	30.79	74.21	34.18	749.62	1601.2	2340.22	71.63	46.54	147.53
T.koningii		10.02	35.64	11.642	146.65	69.64	351.524	30.65	18.94	63.89		119.34	62.89	119.15	892.62	60.04	4.89	83.92	12.03	27.15		8.65	32.38	69.52	36.37	771.43	1450.47	2189.32	76.31	46.09	146.92
T.koningii		11.238	38.034	12.891	152.815	77.198	362.727	35.484	21.214	69.386		118.443	69.325	123.485	867.602	80.163	10.038	84.252	13.717	30.702		8.923	34.317	75.827	34.164	780.987	1556.89	2337.88	84.756	51.916	153.231
T.koningii		9.91	32.56	10.728	149.265	77.1	364.727	32.022	19.028	66.646		125.182	63.458	121.308	941.167	54.778	1.656	84.218	13.569	24.463		8.494	29.615	76.227	36.52	761.986	1580.65	2342.64	74.492	43.491	150.856
T.koningii		9.854	25.791	10.383	138.488	64.528	322.406	27.191	17.25	57.519		125.789	56.997	108.822	819.001	50.535	7.965	75.636	9.581	23.585		7.341	23.676	67.097	32.093	673.392	1412.74	2086.13	62.836	40.835	130.207
T.koningii		10.35	33.54	10.95	148.65	75.64	348.5	31.54	18.37	67.84		125.62	62.29	117.92	853.91	53.12	9.55	78.69	11.98	25.21		7.75	24.43	75.43	32.19	695.3	1498.62	2231.12	75.43	43.58	139.8
A.niger		77.65	300.58	19.11	450.31	447.88	628.15	110.46	286.22	164.99		371.57	114.81	151.65	987.14	523.01	18.16	351.28	16.84	235.14	80.84	144.54	90.55	153.34	120.43	2405.14	3641.36	6231.51	488.69	521.36	508.86
A.niger		89.433	373.342	18.322	553.812	411.14	657.45	124.124	295.368	191.836		428.922	137.786	184.251	1319.82	638.664	23.392	381.874	20.981	301.967	96.462	175.348	111.583	160.827	83.204	2714.83	4404.76	7119.59	586.899	597.335	530.962
A.niger		69.738	278.891	14.817	366.519	397.008	508.252	90.801	260.222	136.576		331.746	102.693	110.549	912.268	369.905	16.367	292.99	8.732	264.428	85.26	118.672	74.053	118.717	97.332	2122.82	3003.79	5126.61	439.43	524.65	408.774
A.niger		75.807	267.065	20.332	345.283	468.972	573.428	99.906	245.719	162.577		338.749	87.146	109.473	1057.4	410.673	17.382	340.05	17.206	227.275	51.818	130.054	75.34	174.151	151.076	2259.09	3242.15	5501.24	442.778	472.994	530.621
A.niger		82.12	331.68	17.84	392.19	431.05	558.46	100.17	235.15	148.91		369.54	108.38	143.19	1206.3	387.99	20.54	315.45	14.16	274.38	65.57	150.7	85.69	138.13	100.64	2564.77	3518.09	5514.07	513.97	509.53	475.16
A.niger		75.22	287.04	16.51	423.1	398.18	552.51	104.2	279.94	177.09		358.31	104.43	109.43	1096.05	508.25	18.44	348.18	15.92	284.15	87.22	128.81	84.74	162.22	110.54	2126.82	3491.25	6001.86	466.46	564.09	486.31

## Sheet: Flavored components
Group	TUC (mg/100g DM)	TSC (mg/100g DM)	TBC (mg/100g DM)	TTC (mg/100g DM)	TUC/TAA	TSC/TAA	TBC/TAA	TTC/TAA
Control	293.3	227.4	247.382	366.428	0.258526	0.200439	0.218052	0.322983
Control	283.65	225.29	265.84	389.67	0.243591	0.193473	0.228297	0.334639
Control	272.54	218.88	262.39	386.852	0.238931	0.191889	0.230033	0.339147
Control	281.903	211.088	239.82	383.599	0.252508	0.189077	0.214814	0.3436
Control	269.796	229.962	266.993	523.106	0.209167	0.178285	0.206994	0.405553
Control	288.84	220.863	244.92	366.21	0.257701	0.197053	0.218516	0.32673
T.koningii	1005.7	265.06	523.774	545.686	0.429746	0.113263	0.223814	0.233177
T.koningii	1011.96	271.85	528.056	377.454	0.462226	0.124171	0.241196	0.172407
T.koningii	986.045	287.161	558.786	505.889	0.421769	0.12283	0.239014	0.216388
T.koningii	1066.35	273.828	546.075	456.389	0.455191	0.116889	0.233102	0.194818
T.koningii	944.79	249.942	477.403	413.993	0.452892	0.119811	0.228846	0.19845
T.koningii	979.53	274	528.89	448.7	0.439031	0.122808	0.237051	0.20111
A.niger	1358.71	686.08	1870.05	2316.67	0.218039	0.110099	0.300096	0.371767
A.niger	1748.74	781.353	1969.18	2620.32	0.245624	0.109747	0.276586	0.368043
A.niger	1244.01	556.482	1619.73	1706.39	0.242658	0.108548	0.315945	0.332849
A.niger	1396.15	629.482	1751.23	1724.37	0.253789	0.114426	0.318334	0.313452
A.niger	1575.84	628.09	1756.47	1553.67	0.285785	0.113907	0.318543	0.281765
A.niger	1454.36	653.14	1713.6	2180.76	0.242318	0.108823	0.285511	0.363347

## Sheet: Hydrolyzed amino acids
(%)
	EAA									NEAA
Group		Isoleucine	Leucine	Lysine	Histidine	Arginine	Valine	Phenylalanine	Threonine		Aspartate	Serine	Glutamate	Glycine	Alanine	Cystine	Tyrosine	Proline	TEAA	TNEAA	TAA	Total branched chain amino acids	Total aromatic amino acids
Control		0.065	1.566	1.042	0.373	0.881	1.088	0.9	0.598		1.473	0.672	2.045	0.745	1.036	0.028	0.403	1.438	6.513	7.84	14.353	2.719	1.303
Control		0.109	2.049	1.308	0.48	1.065	1.32	1.096	0.788		1.796	0.853	2.53	0.918	1.273	0.047	0.584	1.671	8.215	9.672	17.887	3.478	1.68
Control		0.061	1.619	1.066	0.374	0.909	1.118	0.936	0.616		1.499	0.694	2.128	0.76	1.079	0.03	0.426	1.52	6.699	8.136	14.835	2.798	1.362
Control		0.094	1.801	1.145	0.431	0.955	1.195	0.966	0.704		1.623	0.777	2.238	0.862	1.157	0.037	0.493	1.454	7.291	8.641	15.932	3.09	1.459
Control		0.096	1.955	1.249	0.479	1.026	1.292	1.053	0.749		1.761	0.849	2.454	0.923	1.26	0.038	0.552	1.616	7.899	9.453	17.352	3.343	1.605
Control		0.079	1.733	1.134	0.424	0.966	1.187	0.975	0.66		1.62	0.752	2.256	0.81	1.142	0.031	0.461	1.576	7.158	8.648	15.806	2.999	1.436
T.koningii		0.107	2	1.411	0.518	1.18	1.426	1.107	0.85		1.978	0.897	2.583	1.004	1.318	0.053	0.584	1.771	8.599	10.188	18.787	3.533	1.691
T.koningii		0.108	2.014	1.406	0.532	1.175	1.436	1.127	0.845		1.959	0.914	2.609	1.004	1.336	0.056	0.595	1.778	8.643	10.251	18.894	3.558	1.722
T.koningii		0.096	1.816	1.296	0.466	1.07	1.331	1.057	0.748		1.823	0.804	2.404	0.898	1.224	0.043	0.505	1.633	7.88	9.334	17.214	3.243	1.562
T.koningii		0.093	1.959	1.373	0.514	1.12	1.394	1.082	0.82		1.911	0.884	2.54	0.987	1.307	0.054	0.559	1.68	8.355	9.922	18.277	3.446	1.641
T.koningii		0.087	1.793	1.295	0.467	1.083	1.316	1.028	0.735		1.802	0.807	2.384	0.898	1.216	0.043	0.489	1.661	7.804	9.3	17.104	3.196	1.517
T.koningii		0.096	1.845	1.321	0.494	1.128	1.348	1.078	0.772		1.85	0.825	2.423	0.92	1.247	0.042	0.524	1.675	8.082	9.506	17.588	3.289	1.602
A.niger		0.171	2.275	1.589	0.579	1.327	1.661	1.332	0.981		2.267	1.107	2.966	1.152	1.524	0.074	0.736	1.836	9.915	11.662	21.577	4.107	2.068
A.niger		0.157	2.129	1.514	0.544	1.324	1.582	1.277	0.919		2.172	1.015	2.815	1.075	1.444	0.068	0.673	1.88	9.446	11.142	20.588	3.868	1.95
A.niger		0.173	2.272	1.564	0.571	1.333	1.631	1.314	0.989		2.278	1.145	2.926	1.154	1.525	0.082	0.732	1.93	9.847	11.772	21.619	4.076	2.046
A.niger		0.158	2.173	1.526	0.552	1.342	1.589	1.302	0.939		2.232	1.088	2.839	1.097	1.467	0.074	0.674		9.581	9.471	19.052	3.92	1.976
A.niger		0.166	2.225	1.539	0.561	1.3	1.59	1.289	0.957		2.23	1.105	2.838	1.128	1.483	0.088	0.705	1.865	9.627	11.442	21.069	3.981	1.994
A.niger		0.166	2.174	1.531	0.558	1.349	1.58	1.299	0.933		2.231	1.084	2.849	1.099	1.463	0.078	0.688	1.879	9.59	11.371	20.961	3.92	1.987

## Sheet: Essential amino acid compositio
Group	Lysine	Cystine	Threonine	Valine	Leucine	Isoleucine	Tyrosine+Phenylalanine	TEAA
Control	7.25981	0.195081	4.16638	7.5803	10.9106	0.452867	9.07824	45.3773
Control	7.31257	0.262761	4.40543	7.37966	11.4552	0.609381	9.3923	45.9272
Control	7.18571	0.202224	4.15234	7.53623	10.9134	0.41119	9.18099	45.1567
Control	7.18679	0.232237	4.41878	7.50063	11.3043	0.590008	9.15767	45.7632
Control	7.19802	0.218995	4.31651	7.44583	11.2667	0.55325	9.24965	45.5221
Control	7.17449	0.196128	4.17563	7.50981	10.9642	0.49981	9.08516	45.2866
T.koningii	7.51051	0.28211	4.52441	7.59036	10.6457	0.569543	9.0009	45.771
T.koningii	7.44152	0.29639	4.47232	7.6003	10.6595	0.57161	9.114	45.7447
T.koningii	7.52876	0.249797	4.3453	7.73208	10.5496	0.557686	9.07401	45.7767
T.koningii	7.51217	0.295453	4.48651	7.62707	10.7184	0.508836	8.9785	45.7132
T.koningii	7.57133	0.251403	4.29724	7.69411	10.4829	0.508653	8.86927	45.6268
T.koningii	7.5108	0.238799	4.38936	7.66432	10.4901	0.545827	9.10848	45.9518
A.niger	7.36432	0.342958	4.54651	7.69801	10.5436	0.792511	9.58428	45.9517
A.niger	7.3538	0.330289	4.46377	7.68409	10.341	0.76258	9.47154	45.8811
A.niger	7.23438	0.379296	4.57468	7.54429	10.5093	0.800222	9.4639	45.5479
A.niger	8.00966	0.388411	4.92862	8.34033	11.4056	0.829309	10.3716	50.2887
A.niger	7.30457	0.417675	4.54222	7.54663	10.5605	0.787887	9.46414	45.6927
A.niger	7.30404	0.37212	4.45112	7.53781	10.3716	0.791947	9.47951	45.7516

[truncated: 1 more sheets: Sheet7]
